# Supplementary material for: IKAROS regulates human T cell phenotype at a thymic and postthymic level
Source: JCI Insight. 2025 Dec 22;10(24):e197359. doi: 10.1172/jci.insight.197359 (PMC12890475; doi:10.1172/jci.insight.197359)
Supplement: Supporting data values [file jciinsight-10-197359-s063.xlsx]

## Sheet: Fig 1A
	CD4 #								CD4 Naïve %								CD4 CM %								CD4 EM %								CD4 TEMRA %
	DN		HI		DD		GOF		DN		HI		DD		GOF		DN		HI		DD		GOF		DN		HI		DD		GOF		DN		HI		DD		GOF
	N159S	253	N159K	339	Y503*	741	R183H	1521	N159S	73.2	N159K	2.3	Y503*	6.8	R183H	42.6	N159S	11.9	N159K	79.2	Y503*	61.8	R183H	15.8	N159S	7.6	N159K	18.5	Y503*	30.4	R183H	28.5	N159S	7.3	N159K	0	Y503*	1	R183H	13.1
	N159S	3232	H167R	989	Y503*	1107	R183H	395	N159S	93	H167R	6.4	Y503*	25.3	R183H	0.6	N159S	5.8	H167R	76.1	Y503*	60	R183H	6.3	N159S	0.4	H167R	16.5	Y503*	14	R183H	83	N159S	0.8	H167R	1	Y503*	0.7	R183H	8.4
	N159S	989	N159K	362	R213*	273	R183H	794	N159S	77.4	N159K	5.3	R213*	21.9	R183H	32.1	N159S	10.3	N159K	75.4	R213*	59.3	R183H	28.4	N159S	5	N159K	18.3	R213*	17.8	R183H	18.9	N159S	7.3	N159K	1	R213*	1	R183H	14.5
	N159T	2823	N159K	228	R213*	422	R183H	797	N159T	71.1	N159K	14.9	R213*	31	R183H	40.6	N159T	26.2	N159K	64.8	R213*	57.6	R183H	22.2	N159T	1.9	N159K	19.9	R213*	10.6	R183H	32.2	N159T	0.7	N159K	0.4	R213*	0.9	R183H	2.5
	N159S	3232	H167R	892	S427*	477	R183H	81	N159S	73.4	H167R	8.8	S427*	10.6	R183H	1.9	N159S	24.8	H167R	82.2	S427*	78.1	R183H	53.9	N159S	1.1	H167R	8.8	S427*	11.1	R183H	41.2	N159S	0.7	H167R	0.3	S427*	0.1	R183H	3
	N159S	3383	H167R	1135	C467R	1121	T398M	744	N159S	38.8	H167R	24.1	C467R	7.8	T398M	58	N159S	4.8	H167R	58.5	C467R	83.1	T398M	29.7	N159S	12.6	H167R	16.8	C467R	9	T398M	9.7	N159S	43.8	H167R	0.6	C467R	0.1	T398M	2.7
			R162L	1726	C467R	521	R183C	1044			R162L	57	C467R	20.3	T398M	69.1			R162L	39	C467R	60.3	T398M	22.8			R162L	3.9	C467R	17.9	T398M	6.3			R162L	0.1	C467R	1.5	T398M	1.8
			R162L	1545	C467R	740	R183C	1452			R162L	34.3	C467R	15.1	R183C	59.4			R162L	52.3	C467R	76.5	R183C	31			R162L	12.8	C467R	8.3	R183C	9.3			R162L	0.6	C467R	0	R183C	3.5
			R184Q	942	C467R	580	R183C	1250			R184Q	3.4	C467R	28.6	R183C	63.6			R184Q	82.4	C467R	63	R183C	30.2			R184Q	14.1	C467R	8.2	R183C	6.1			R184Q	0.1	C467R	0.3	R183C	0.1
					C467R	916							C467R	34.1	R183C	65.7					C467R	56.7	R183C	29.6					C467R	8.7	R183C	4.6					C467R	0.6	R183C	0
					C467R	825							C467R	20.7							C467R	62							C467R	16							C467R	1.2
					R502L	1453							R502L	33.8							R502L	42.5							R502L	21.7							R502L	2
					R502L	2175							R502L	55.7							R502L	32.9							R502L	10							R502L	1.4
					Y503*	573							Y503*	26.6							Y503*	53.5							Y503*	19.4							Y503*	0.5
					Y503*	957							Y503*	18.7							Y503*	57.2							Y503*	22.7							Y503*	1.4
Age Matched Healthy Control Range	452-1682		370-1336						44.6-80.9		18.4-58.5						11.2-36.4		24.3-58.3						4.3-17.8		8.2-32.7						0.6-6.8		0.2-12.4
	Bold values represent the values for the newly identified unpublished patients included in this study. In the figure these values are represented by yellow symbols.

## Sheet: Fig 1 B
	CD8 #								CD8 Naïve %								CD8 CM %								CD8 EM %								CD8 TEMRA %
	DN		HI		DD		GOF		DN		HI		DD		GOF		DN		HI		DD		GOF		DN		HI		DD		GOF		DN		HI		DD		GOF
	N159S	632	N159K	646	Y503*	931	R183H	760	N159S	45.3	N159K	15	Y503*	11	R183H	22.1	N159S	1.2	N159K	42.2	Y503*	21.4	R183H	1.1	N159S	6.9	N159K	31.7	Y503*	43.1	R183H	16.6	N159S	46.7	N159K	11	Y503*	24.6	R183H	60.2
	N159S	2579	H167R	1652	Y503*	640	R183H	196	N159S	78.9	H167R	39.1	Y503*	57.4	R183H	0.9	N159S	1.1	H167R	21.4	Y503*	14.8	R183H	3	N159S	1	H167R	17.2	Y503*	16.5	R183H	21.1	N159S	19	H167R	22.4	Y503*	11.3	R183H	73.6
	N159S	874	N159K	1123	R213*	1061	R183H	543	N159S	88.1	N159K	30.3	R213*	39.9	R183H	14.3	N159S	1.2	N159K	28.2	R213*	10.3	R183H	1.1	N159S	1.4	N159K	22.6	R213*	7	R183H	2.2	N159S	9.4	N159K	18.9	R213*	42.9	R183H	79.5
	N159T	1040	N159K	656	R213*	482	R183H	395	N159T	70.2	N159K	19.1	R213*	48.4	R183H	26.7	N159T	7.7	N159K	19.1	R213*	14.3	R183H	2.3	N159T	7.4	N159K	31.4	R213*	16.9	R183H	13.5	N159T	14.7	N159K	30.4	R213*	20.3	R183H	54
	N159S	2579	H167R	1818	S427*	807	R183H	96	N159S	63	H167R	53.3	S427*	41	R183H	15.8	N159S	3.5	H167R	19	S427*	17.1	R183H	4.1	N159S	4.7	H167R	9.8	S427*	6	R183H	23	N159S	28.8	H167R	17.9	S427*	35.9	R183H	57.1
	N159S	1218	H167R	2441	C467R	1145	T398M	356	N159S	34.1	H167R	40.7	C467R	45	T398M	74.7	N159S	2.2	H167R	9.8	C467R	27.5	T398M	4.1	N159S	8	H167R	19.8	C467R	7.4	T398M	13	N159S	55.6	H167R	29.6	C467R	20.1	T398M	8.2
			R162L	1561	C467R	564	R183C	623			R162L	67.9	C467R	27.4	T398M	55.4			R162L	17.3	C467R	12.6	T398M	7.8			R162L	9.7	C467R	13.1	T398M	17.8			R162L	5.1	C467R	46.8	T398M	19
			R162L	2134	C467R	827	R183C	207			R162L	53.4	C467R	44.6	R183C	90.3			R162L	20.5	C467R	38.4	R183C	3.5			R162L	10	C467R	14.2	R183C	3.6			R162L	16	C467R	2.8	R183C	2.5
			R184Q	1935	C467R	334	R183C	184			R184Q	40.5	C467R	57.4	R183C	57.2			R184Q	37.5	C467R	26.9	R183C	17.7			R184Q	15	C467R	9.1	R183C	17.3			R184Q	7.1	C467R	6.5	R183C	7.7
					C467R	411							C467R	75	R183C	63.1					C467R	7.1	R183C	19.2					C467R	8.6	R183C	15					C467R	9.3	R183C	2.7
					C467R	608							C467R	52.9							C467R	20.2							C467R	9.9							C467R	17
					R502L	505							R502L	38.4							R502L	16.5							R502L	32.1							R502L	13
					R502L	1673							R502L	74.1							R502L	6.6							R502L	10.8							R502L	8.4
					Y503*	1220							Y503*	37.1							Y503*	11.1							Y503*	16.9							Y503*	34.8
					Y503*	866							Y503*	37.5							Y503*	13.6							Y503*	13.7							Y503*	35.1
Age Matched Healthy Control Range	214-1102		185-1024						34.8-82.5		14-66.8						1.8-8.3		5.8-33.8						2.9-19.6		9.4-46						11-50.4		4-36.9
	Bold values represent the values for the newly identified unpublished patients included in this study. In the figure these values are represented by yellow symbols.

## Sheet: Fig 2C
	CD45RA+CD45RO-
	Day 5					Day 7
Len conc	0	0.1	1	5		0	0.1	1	5
	0.38	0.17	0.13	0.17		0.041	0.016	0.011	0.001
	0.44	0.22	0.14	0.17		0.32	0.051	0.011	0.035
	0.96	0.12	0.077	0.12		0.047	0.013	0	0
	CD45RA+CD45RO+
	Day 5					Day 7
Len conc	0	0.1	1	5		0	0.1	1	5
	19.8	5.94	3.25	6.39		6.12	6.45	2.09	0.81
	24.9	7.16	3.49	8.98		2.62	8.91	4.78	0.48
	29.4	12.4	10.6	11.6		16.7	2.25	2.11	1.11
	CD45RA-CD45RO+
	Day 5					Day 7
Len conc	0	0.1	1	5		0	0.1	1	5
	79.8	93.9	96.6	93.3		93.8	93.5	97.9	99.2
	74.7	92.6	96.3	90.7		97.1	91	95.2	99.5
	69.5	87.4	89.3	88.3		83.2	97.7	97.9	98.9

## Sheet: Fig 2E
EV	WT	N159S	N159K	H167R	S427X	C467R	Y503*	R183C	R183H
100	46.9	141.4	135.6	137.7	112.8	89.4	62	62	14.3
100	50.7	83.3	113	91.4	84.7	102.5	111.9	58.9	59.1
100	48.6	115.3	122.9	103.4	107.7	93	97.1	35.6	38.4
100	32	147.8		108.3	96.7		63.6	36	29
100	56.8			103.8	96.1			30.4	40.2
100	39.8			126.5				33.6	37.8
100	52.7			91.6					37.1
100	40.6			115.9					23.5
100	44.9			102.6
100	45.4
100	46
100	50.2
100	46.6
100	24.5

## Sheet: Fig 2G
	Control				sh IKZF1
CD45RA MFI	63.1	70	64		22	26	21
	Control				sh IKZF1
CD45RO MFI	472	506	519		738	740	780

## Sheet: Fig 3A
	Th1 IFNg
Len conc	0	1	5
	64.1	78.1	79.8
	66.2	79.9	82.1
	65.2	75.6	81.3
	Th1 CD45RA+CD45RO-
Len conc	0	1	5
	10.2	1.09	0.69
	6.62	1.16	0.66
	7.54	1.29	0.7
	Th1 CD45RA-CD45RO+
Len conc	0	1	5
	78.7	95.1	95.8
	84.6	95.6	97.1
	82.3	95	96

## Sheet: Fig 3B
	Th2 IL4
Len conc	0	1	5
	12.2	7.45	1.87
	12.3	6.77	1.38
	12.1	7.39	2.25
	Th2 CD45RA+CD45R0-
Len conc	0	1	5
	18.1	9.44	6.59
	17.8	8.85	7.68
	16	8.46	6.69
	Th2 CD45RA-CD45R0+
Len conc	0	1	5
	71.4	84.4	87.8
	74.1	85.7	86
	75.6	84.7	87.2

## Sheet: Fig 3C
	IFNg
Len conc	0	1	5
	8724.87	10997.9	12758.4
	7919.86	11007.1	11638.3
	8129.21	10600.3	9981.76
	IL-4
Len conc	0	1	5
	4542.94	730.959	108.919
	6315.02	1844.89	94.5196
	5325.03	1030.97	104.514
	IL-5
Len conc	0	1	5
	459.673	264.316	110.189
	533.517	395.861	119.404
	499.972	324.416	114.199
	IL-13
Len conc	0	1	5
	16465.1	14495.6	8000.82
	18590.3	17719.2	8321.63
	17425.1	16495.7	8210.85
	IL-10
Len conc	0	1	5
	130.424	67.1652	51.8607
	136.477	78.6909	40.3346
	230.76	110.573	34.0827

## Sheet: Fig 4B
Freq of parent
Sample:	CD4-CD8α-	CD4+CD8α-	CD4+CD8α+
HC	20.7	12.3	56
N159S	81.9	4.08	2.49
N159K	53.4	27	14.3

## Sheet: Fig 4C
Freq of parent
	CD4-CD8a-			CD4+CD8a-			CD4+CD8a+
Sample:	CD45RA+CD45RO-	CD45RAintCD45ROint	CD45RO+CD45RA-	CD45RA+CD45RO-	CD45RAintCD45ROint	CD45RO+CD45RA-	CD45RA+CD45RO-	CD45RAintCD45ROint	CD45RO+CD45RA-
HC	8.61	46.4	44.8	1.73	29.9	67.9	0.15	4.85	94.8
N159S	50.2	35.2	14.4	31.2	39	29.6	44.1	37.9	16.7
N159K	0.77	70.4	28.4	0.33	50.5	48.5	0.088	27.2	72.4

[truncated: 6 more sheets: Fig 4D, Fig 4E, Fig 4H, Sup Fig 4A, Sup Fig 4B, Sup Fig 5]
